# Supplementary material for: Association Between Early Point-of-Care Ultrasound and Emergency Department Outcomes in Admitted Patients with Non-Traumatic Abdominal Pain: A Propensity Score-Weighted Cohort Analysis
Source: Diagnostics (Basel). 2025 Dec 12;15(24):3182. doi: 10.3390/diagnostics15243182 (PMC12732229; doi:10.3390/diagnostics15243182)
Supplement: Supplementary file 1 [file diagnostics-15-03182-s001.zip]

Archive with 1 entries (1 files):
- diagnostics-3997226-supplementary.pdf
